# Supplementary material for: Sarcopenia as a predictor of negative health outcomes in patients with type 2 diabetes mellitus: a systematic review and meta-analysis
Source: Diabetol Metab Syndr. 2025 Nov 5;17:416. doi: 10.1186/s13098-025-01998-w (PMC12590590; doi:10.1186/s13098-025-01998-w)
Supplement: Supplementary file 1 — Supplementary Material 1. [file 13098_2025_1998_MOESM1_ESM.zip]

Archive with 17 entries (16 files):
- Supplementary Materails/
- Supplementary Materails/Supplementary Figure 1.png
- Supplementary Materails/Supplementary Figure 10.png
- Supplementary Materails/Supplementary Figure 2.png
- Supplementary Materails/Supplementary Figure 3.png
- Supplementary Materails/Supplementary Figure 4.png
- Supplementary Materails/Supplementary Figure 5.png
- Supplementary Materails/Supplementary Figure 6.png
- Supplementary Materails/Supplementary Figure 7.png
- Supplementary Materails/Supplementary Figure 8.png
- Supplementary Materails/Supplementary Figure 9.png
- Supplementary Materails/Supplementary Table 1.docx
- Supplementary Materails/Supplementary Table 2.docx
- Supplementary Materails/Supplementary Table 3.docx
- Supplementary Materails/Supplementary Table 4.docx
- Supplementary Materails/Supplementary Table 5.docx
- Supplementary Materails/Supplementary Table 6.docx
